# Supplementary material for: Robust Mendelian randomization in the presence of residual population stratification, batch effects and horizontal pleiotropy
Source: Nat Commun. 2022 Mar 1;13:1093. doi: 10.1038/s41467-022-28553-9 (PMC8888767; doi:10.1038/s41467-022-28553-9)
Supplement: Supplementary file 4 — Supplementary Data 1 [file 41467_2022_28553_MOESM4_ESM.txt]

#SNP	Effect_allele	Effect_size
rs1558902	A	0.082
rs6567160	C	0.056
rs13021737	G	0.060
rs10938397	G	0.040
rs543874	G	0.048
rs2207139	G	0.045
rs11030104	A	0.041
rs3101336	C	0.033
rs7138803	A	0.032
rs10182181	G	0.031
rs3888190	A	0.031
rs1516725	C	0.045
rs12446632	G	0.040
rs2287019	C	0.036
rs16951275	T	0.031
rs3817334	T	0.026
rs2112347	T	0.026
rs12566985	G	0.024
rs3810291	A	0.028
rs7141420	T	0.024
rs13078960	G	0.030
rs10968576	G	0.025
rs17024393	C	0.066
rs12429545	A	0.033
rs13107325	T	0.048
rs11165643	T	0.022
rs17405819	T	0.022
rs1016287	T	0.023
rs4256980	G	0.021
rs12401738	A	0.021
rs205262	G	0.022
rs12940622	G	0.018
rs11847697	T	0.049
rs2075650	A	0.026
rs2121279	T	0.025
rs29941	G	0.018
rs6091540	C	0.019
rs7715256	G	0.016
rs2176040	A	0.014
rs657452	A	0.023
rs12286929	G	0.022
rs7903146	C	0.023
rs10132280	C	0.023
rs17094222	C	0.025
rs7599312	G	0.022
rs2365389	C	0.020
rs2820292	C	0.020
rs12885454	C	0.021
rs16851483	T	0.048
rs1167827	G	0.020
rs758747	T	0.023
rs1928295	T	0.019
rs11126666	A	0.021
rs2650492	A	0.021
rs6804842	G	0.019
rs4740619	T	0.018
rs13191362	A	0.028
rs3736485	A	0.018
rs11191560	C	0.031
rs1528435	T	0.018
rs1000940	G	0.019
rs11583200	C	0.018
rs9400239	C	0.019
rs10733682	A	0.017
rs11688816	G	0.017
rs11057405	G	0.031
rs11727676	T	0.036
rs3849570	A	0.019
rs6477694	C	0.017
rs7899106	G	0.040
rs2176598	T	0.020
rs2245368	C	0.032
rs17724992	A	0.019
rs7243357	T	0.022
rs1808579	C	0.017
rs2033732	C	0.019
rs1441264	A	0.018
rs2080454	C	0.017
rs7164727	T	0.018
rs17203016	G	0.021
rs977747	T	0.017
rs9914578	G	0.020
rs9374842	T	0.019
rs16907751	C	0.035
rs9540493	A	0.017
rs7239883	G	0.016
rs13201877	G	0.023
rs2836754	C	0.016
rs492400	C	0.016
rs9641123	C	0.019
rs1460676	C	0.020
rs4787491	G	0.016
rs6465468	T	0.017
