# Supplementary material for: Robust Mendelian randomization in the presence of residual population stratification, batch effects and horizontal pleiotropy
Source: Nat Commun. 2022 Mar 1;13:1093. doi: 10.1038/s41467-022-28553-9 (PMC8888767; doi:10.1038/s41467-022-28553-9)
Supplement: Supplementary file 5 — Supplementary Data 2 [file 41467_2022_28553_MOESM5_ESM.txt]

#SNP	Effect_allele	Effect_size
rs10468017	T	0.118
rs1077834	C	0.125
rs4783961	A	0.1
rs13702	C	0.106
rs4939883	C	0.08
rs1883025	C	0.07
rs676210	A	0.066
rs16942887	A	0.083
rs964184	C	0.107
rs4240624	A	0.082
rs4846914	A	0.048
rs2899624	A	0.071
rs4465830	A	0.06
rs13265868	A	0.048
rs3847502	A	0.048
rs7193072	A	0.05
rs838876	A	0.049
rs103294	T	0.052
rs10808546	T	0.041
rs3136441	C	0.055
rs102275	T	0.039
rs1872167	T	0.055
rs686030	A	0.055
rs2075650	A	0.055
rs185481	C	0.037
rs1689797	C	0.036
rs11789603	T	0.06
rs2230808	C	0.039
rs2241210	G	0.033
rs1877031	A	0.034
rs2925979	C	0.035
rs7306660	G	0.035
rs4660293	A	0.035
rs2278236	A	0.033
rs1515110	G	0.032
rs181360	T	0.038
rs2250802	G	0.034
rs11765979	C	0.041
rs2293889	G	0.031
rs737337	T	0.057
rs291040	T	0.031
rs7298751	G	0.043
rs5167	G	0.032
rs12748152	C	0.051
rs13107325	C	0.071
rs10488698	A	0.061
rs12740374	T	0.034
rs7607980	C	0.045
rs1566439	C	0.027
rs10502902	C	0.032
rs7117842	C	0.027
rs3111576	T	0.045
rs2233455	T	0.057
rs2454722	G	0.035
rs16842	T	0.03
rs7973683	A	0.029
rs4148005	T	0.028
rs3741414	T	0.03
rs2642438	G	0.03
rs10773003	A	0.043
rs17695224	G	0.029
rs205262	A	0.028
rs863750	C	0.026
rs17145738	T	0.041
rs687339	C	0.032
rs9457931	A	0.055
rs12221667	T	0.043
rs9922615	T	0.054
rs653178	T	0.026
rs4969178	G	0.026
rs11875600	G	0.054
rs3822072	G	0.025
rs11040329	C	0.038
rs702485	G	0.024
rs2013208	T	0.025
rs4142995	G	0.026
rs998584	C	0.026
rs3790106	C	0.037
rs2652834	G	0.029
rs12133576	A	0.024
rs3861397	A	0.024
rs13326165	A	0.029
rs8050499	G	0.044
rs2148489	T	0.028
rs970548	C	0.026
rs1936800	C	0.02
rs11229606	G	0.034
rs2201637	T	0.033
rs6450176	G	0.025
rs7014168	G	0.027
rs9930761	C	0.062
rs8044791	C	0.034
rs10087900	G	0.023
rs442177	G	0.022
rs3800406	A	0.035
rs6567160	T	0.026
rs3936511	A	0.031
rs333947	G	0.03
rs11045163	G	0.022
rs11637365	T	0.05
rs731839	A	0.022
rs2290547	G	0.03
rs10761771	C	0.02
rs17135399	A	0.048
rs13076253	A	0.028
rs17630235	G	0.021
rs2229714	G	0.029
rs4489763	A	0.031
rs4650994	G	0.021
rs1121980	G	0.02
rs4983559	G	0.02
rs4784659	T	0.027
rs4917014	G	0.022
rs499974	C	0.026
rs6805251	T	0.02
rs12145743	G	0.02
rs17173637	T	0.036
rs12801636	A	0.024
rs13225097	A	0.023
rs10019888	A	0.027
rs2602836	A	0.019
rs289714	A	0.214
