# Supplementary material for: Robust Mendelian randomization in the presence of residual population stratification, batch effects and horizontal pleiotropy
Source: Nat Commun. 2022 Mar 1;13:1093. doi: 10.1038/s41467-022-28553-9 (PMC8888767; doi:10.1038/s41467-022-28553-9)
Supplement: Supplementary file 6 — Supplementary Data 3 [file 41467_2022_28553_MOESM6_ESM.txt]

#SNP	Effect_allele	Effect_size
rs646776	C	0.16
rs6511720	T	0.221
rs2075650	A	0.177
rs1367117	G	0.119
rs1531517	A	0.22
rs520861	A	0.084
rs6544713	C	0.081
rs12916	C	0.073
rs10401969	C	0.118
rs2954029	T	0.056
rs2479409	A	0.064
rs519113	G	0.097
rs579459	C	0.067
rs688	C	0.054
rs2000999	A	0.065
rs174583	C	0.052
rs247616	T	0.055
rs11485618	A	0.05
rs6882076	C	0.046
rs6065311	C	0.042
rs10460181	G	0.054
rs964184	C	0.086
rs2587534	A	0.039
rs9987289	G	0.071
rs17800760	A	0.051
rs2073547	A	0.049
rs1564348	T	0.048
rs10893499	G	0.052
rs1169288	C	0.038
rs6016381	C	0.036
rs3757354	T	0.038
rs7832643	G	0.034
rs10903129	G	0.033
rs13277801	C	0.034
rs1025447	T	0.042
rs3125055	T	0.047
rs2642438	G	0.035
rs8017377	G	0.03
rs10403668	G	0.044
rs8176722	A	0.047
rs11206508	A	0.043
rs4722551	C	0.039
rs12670798	T	0.034
rs10832962	T	0.032
rs2737252	G	0.031
rs2419604	A	0.03
rs1800562	G	0.062
rs1278286	G	0.044
rs492602	A	0.029
rs4970712	C	0.034
rs6504872	T	0.027
rs10490626	A	0.051
rs207150	T	0.047
rs12748152	C	0.05
rs4530754	A	0.028
rs3184504	C	0.027
rs16831243	T	0.038
rs11600380	C	0.056
rs6511727	T	0.027
rs9875338	G	0.027
rs4942486	C	0.024
rs2194562	G	0.046
rs17641977	C	0.058
rs4665790	A	0.026
rs7770628	C	0.026
rs4988235	G	0.028
rs10102164	G	0.032
rs2886232	C	0.045
rs17630235	G	0.026
rs1883025	C	0.03
rs6909746	C	0.026
rs17664900	A	0.037
rs5158	C	0.066
rs7774197	C	0.051
rs314253	C	0.024
rs364585	G	0.025
rs6709904	A	0.055
rs376642	C	0.023
rs3780181	A	0.045
rs17404153	T	0.034
rs267733	G	0.033
rs2328223	A	0.03
rs2710642	G	0.024
rs2030746	C	0.021
rs7640978	T	0.039
rs12066643	T	0.039
rs6818397	G	0.022
rs1048699	T	0.032
rs780093	C	0.022
rs1250229	T	0.024
rs4253776	A	0.031
rs8044476	G	0.031
rs10195252	C	0.024
rs7264396	C	0.025
rs11563251	T	0.035
rs13206249	A	0.038
rs2621321	G	0.023
